# Supplementary material for: An Assessment of a New Rapid Multiplex PCR Assay for the Diagnosis of Meningoencephalitis
Source: Diagnostics (Basel). 2024 Apr 11;14(8):802. doi: 10.3390/diagnostics14080802 (PMC11048994; doi:10.3390/diagnostics14080802)
Supplement: Supplementary file 1 [file diagnostics-14-00802-s001.zip]

Archive with 1 entries (1 files):
- diagnostics-2920751-supplementary.pdf
